# Supplementary material for: Changes in soil organic carbon and its influencing factors in the growth of Pinus sylvestris var. mongolica plantation in Horqin Sandy Land, Northeast China
Source: Sci Rep. 2019 Nov 11;9:16453. doi: 10.1038/s41598-019-52945-5 (PMC6848129; doi:10.1038/s41598-019-52945-5)
Supplement: Supplementary file 1 — DATA [file 41598_2019_52945_MOESM1_ESM.xlsx]

## Sheet: SOC
SOC Raw Data								SOC Control Data							Variation of SOC							Relative change rate of SOC
Stand Age	0-10	10-20	20-40	40-60	60-80	80-100	Stand Age	0-10	10-20	20-40	40-60	60-80	80-100	Stand Age	0-10	10-20	20-40	40-60	60-80	80-100	Stand Age	0-10	10-20	20-40	40-60	60-80	80-100
13	6.13054	6.37121	5.86801	6.18008	5.70791	5.9982	13	12.7945	3.77866	3.05781	1.37367	3.82769	3.94396	13	-6.66393	2.59255	2.8102	4.8064	1.88022	2.05424	13	-0.520845	0.686102	0.919025	3.49895	0.491215	0.520856
13	6.82917	6.14484	5.7351	4.80543	4.60046	4.07899	13	12.7945	3.77866	3.05781	1.37367	3.82769	3.94396	13	-5.96529	2.36618	2.67729	3.43175	0.772767	0.135026	13	-0.46624	0.626196	0.875561	2.49824	0.201889	0.0342362
13	6.46731	8.32104	5.17163	4.80687	5.24138	6.50508	13	12.7945	3.77866	3.05781	1.37367	3.82769	3.94396	13	-6.32716	4.54238	2.11382	3.4332	1.41369	2.56112	13	-0.494523	1.20211	0.691288	2.49929	0.369332	0.649378
13	7.71019	6.38837	5.01294	4.85644	6.08244	4.70727	13	12.7945	3.77866	3.05781	1.37367	3.82769	3.94396	13	-5.08427	2.60971	1.95513	3.48277	2.25474	0.763314	13	-0.397381	0.690643	0.63939	2.53537	0.589061	0.19354
13	6.19165	7.32445	4.30859	4.90803	9.9049	6.52383	13	12.7945	3.77866	3.05781	1.37367	3.82769	3.94396	13	-6.60281	3.54579	1.25079	3.53436	6.07721	2.57987	13	-0.516068	0.938372	0.409048	2.57293	1.58769	0.654131
25	4.83141	5.32615	2.38625	3.72446	4.21709	3.99962	25	22.6492	15.5087	5.84353	5.02605	7.83119	5.81391	25	-17.8178	-10.1826	-3.45728	-1.30159	-3.6141	-1.81429	25	-0.786685	-0.656571	-0.591643	-0.258969	-0.461501	-0.31206
25	5.98003	5.10897	4.27609	4.99058	3.92981	4.53425	25	22.6492	15.5087	5.84353	5.02605	7.83119	5.81391	25	-16.6692	-10.3998	-1.56744	-0.0354788	-3.90137	-1.27966	25	-0.735972	-0.670575	-0.268235	-0.00705898	-0.498184	-0.220104
25	7.94151	4.41524	6.50677	6.14077	8.24085	4.15102	25	22.6492	15.5087	5.84353	5.02605	7.83119	5.81391	25	-14.7077	-11.0935	0.663242	1.11472	0.409662	-1.66289	25	-0.649369	-0.715306	0.1135	0.221788	0.0523116	-0.286019
25	5.43666	7.78923	5.08547	5.93523	4.33938	4.21919	25	22.6492	15.5087	5.84353	5.02605	7.83119	5.81391	25	-17.2125	-7.7195	-0.758055	0.909176	-3.49181	-1.59472	25	-0.759962	-0.497752	-0.129726	0.180893	-0.445885	-0.274294
27	8.50944	7.25133	7.71918	6.14077	6.86265	6.19767	27	3.09406	3.82191	2.30664	3.60989	1.55786	5.55728	27	5.41538	3.42942	5.41254	2.53089	5.3048	0.640388	27	1.75025	0.897305	2.34651	0.701099	3.40519	0.115234
27	5.98003	5.66017	5.95703	6.37371	7.26101	6.44404	27	3.09406	3.82191	2.30664	3.60989	1.55786	5.55728	27	2.88597	1.83826	3.6504	2.76382	5.70316	0.88676	27	0.932746	0.48098	1.58256	0.765626	3.6609	0.159567
44	5.69428	3.14667	4.51406	6.31419	3.84446	2.20832	44	6.28384	4.93039	3.94432	2.0495	1.64346	1.19876	44	-0.589554	-1.78372	0.569743	4.2647	2.201	1.00955	44	-0.0938208	-0.361781	0.144447	2.08085	1.33924	0.842164
44	5.32452	2.98268	3.89157	3.72616	3.4081	0.568254	44	6.28384	4.93039	3.94432	2.0495	1.64346	1.19876	44	-0.959312	-1.94772	-0.0527441	1.67667	1.76463	-0.630508	44	-0.152663	-0.395043	-0.0133722	0.818086	1.07373	-0.525966
44	4.5466	6.40562	8.2674	4.44324	9.58561	7.73913	44	6.28384	4.93039	3.94432	2.0495	1.64346	1.19876	44	-1.73724	1.47523	4.32308	2.39374	7.94215	6.54037	44	-0.276462	0.299211	1.09603	1.16796	4.83256	5.45593
44	10.8967	7.35735	5.78875	5.05318	4.34447	6.34346	44	6.28384	4.93039	3.94432	2.0495	1.64346	1.19876	44	4.61287	2.42696	1.84444	3.00368	2.70101	5.1447	44	0.734084	0.492244	0.467619	1.46557	1.64348	4.29167
44	5.35126	2.41334	1.29885	1.14862	1.56032	0.682877	44	6.28384	4.93039	3.94432	2.0495	1.64346	1.19876	44	-0.932572	-2.51706	-2.64546	-0.900881	-0.0831437	-0.515886	44	-0.148408	-0.510518	-0.670703	-0.439562	-0.0505905	-0.430348
56	12.6418	8.77456	8.82024	8.43177	8.6543	7.74511	56	2.61782	1.68532	6.18527	3.14849	4.75061	1.2914	56	10.024	7.08924	2.63497	5.28328	3.90369	6.4537	56	3.82913	4.20646	0.426008	1.67804	0.821724	4.99744
56	11.3725	9.92388	10.8863	10.0686	10.3922	11.3105	56	2.61782	1.68532	6.18527	3.14849	4.75061	1.2914	56	8.75466	8.23856	4.701	6.92006	5.64158	10.0191	56	3.34425	4.88842	0.760032	2.1979	1.18755	7.75829
56	16.2938	9.8598	12.1472	11.0936	13.4236	12.5539	56	2.61782	1.68532	6.18527	3.14849	4.75061	1.2914	56	13.676	8.17448	5.96195	7.94514	8.67299	11.2625	56	5.22418	4.8504	0.963895	2.52348	1.82566	8.72117
56	13.1286	11.5296	12.7425	9.64492	10.3474	8.95905	56	2.61782	1.68532	6.18527	3.14849	4.75061	1.2914	56	10.5108	9.84427	6.55724	6.49643	5.59675	7.66765	56	4.01509	5.84118	1.06014	2.06335	1.17811	5.93746

## Sheet: TN
								CK						变化量							变化率
Stand Age	0-10	10-20	20-40	40-60	60-80	80-100		0-10	10-20	20-40	40-60	60-80	80-100		0-10	10-20	20-40	40-60	60-80	80-100		0-10	10-20	20-40	40-60	60-80	80-100
13	0.25649	0.223556	0.174864	0.222013	0.224118	0.167793		0.715483	0.413916	0.308167	0.210173	0.231704	0.172718		-0.458993	-0.190361	-0.133303	0.0118398	-0.00758606	-0.00492489		-0.641514	-0.459901	-0.432568	0.0563336	-0.0327403	-0.028514
13	0.262441	0.297059	0.335181	0.251147	0.174265	0.153911		0.715483	0.413916	0.308167	0.210173	0.231704	0.172718		-0.453042	-0.116857	0.0270138	0.0409738	-0.0574393	-0.0188074		-0.633197	-0.282321	0.0876597	0.194953	-0.247899	-0.108891
13	0.281408	0.391784	0.222489	0.203544	0.115433	0.236307		0.715483	0.413916	0.308167	0.210173	0.231704	0.172718		-0.434075	-0.0221326	-0.0856779	-0.00662892	-0.116271	0.0635892		-0.606688	-0.0534711	-0.278024	-0.0315403	-0.501808	0.368168
13	0.534361	0.403579	0.23347	0.207189	0.250684	0.226876		0.715483	0.413916	0.308167	0.210173	0.231704	0.172718		-0.181122	-0.0103373	-0.0746966	-0.00298436	0.0189799	0.0541581		-0.253147	-0.0249743	-0.24239	-0.0141995	0.0819144	0.313564
13	0.42866	0.350128	0.284417	0.326317	0.254657	0.197282		0.715483	0.413916	0.308167	0.210173	0.231704	0.172718		-0.286823	-0.0637881	-0.0237501	0.116144	0.0229526	0.0245644		-0.400881	-0.154109	-0.077069	0.552609	0.0990598	0.142222
25	0.2754	0.192101	0.10608	0.0801066	0.0683204	0.0686754		0.414791	0.232416	0.122859	0.0976119	0.0903989	0.0778087		-0.139391	-0.0403158	-0.0167793	-0.0175053	-0.0220786	-0.00913338		-0.336051	-0.173464	-0.136573	-0.179335	-0.244235	-0.117382
25	0.435458	0.292158	0.284298	0.218709	0.190233	0.184321		0.414791	0.232416	0.122859	0.0976119	0.0903989	0.0778087		0.0206679	0.0597418	0.161439	0.121097	0.099834	0.106513		0.0498274	0.257046	1.31402	1.2406	1.10437	1.3689
25	0.540206	0.382841	0.274459	0.227068	0.304297	0.311456		0.414791	0.232416	0.122859	0.0976119	0.0903989	0.0778087		0.125415	0.150425	0.1516	0.129456	0.213898	0.233647		0.302358	0.647221	1.23393	1.32624	2.36616	3.00284
25	0.26926	0.149933	0.229056	0.123515	0.157669	0.083919		0.414791	0.232416	0.122859	0.0976119	0.0903989	0.0778087		-0.145531	-0.0824831	0.106197	0.0259027	0.0672702	0.00611028		-0.350854	-0.354894	0.864376	0.265364	0.744148	0.0785295
27	0.354929	0.156599	0.0963298	0.0923458	0.10559	0.113579		0.563585	0.378855	0.279944	0.215121	0.357971	0.23762		-0.208656	-0.222256	-0.183614	-0.122775	-0.252381	-0.124041		-0.37023	-0.586652	-0.655896	-0.570726	-0.705032	-0.522015
27	0.247254	0.18516	0.171251	0.162707	0.128579	0.108532		0.563585	0.378855	0.279944	0.215121	0.357971	0.23762		-0.316332	-0.193695	-0.108693	-0.0524135	-0.229392	-0.129088		-0.561285	-0.511264	-0.388268	-0.243647	-0.640811	-0.543254
44	0.54376	0.319295	0.357035	0.265138	0.178421	0.148349		0.46305	0.294	0.245	0.16905	0.1421	0.1323		0.0807099	0.0252947	0.112035	0.0960881	0.0363211	0.0160494		0.174301	0.0860365	0.457287	0.5684	0.255602	0.121311
44	0.634019	0.376228	0.401203	0.408774	0.220742	0.185108		0.46305	0.294	0.245	0.16905	0.1421	0.1323		0.170969	0.0822283	0.156203	0.239724	0.0786416	0.0528081		0.369223	0.279688	0.637565	1.41807	0.553424	0.399154
44	0.502924	0.476001	0.195325	0.196043	0.208203	0.265142		0.46305	0.294	0.245	0.16905	0.1421	0.1323		0.039874	0.182001	-0.0496749	0.0269926	0.0661033	0.132842		0.0861117	0.619051	-0.202754	0.159672	0.465188	1.0041
44	0.636733	0.315707	0.308192	0.161764	0.116073	0.109546		0.46305	0.294	0.245	0.16905	0.1421	0.1323		0.173683	0.021707	0.0631923	-0.00728561	-0.0260275	-0.0227536		0.375085	0.0738334	0.257928	-0.0430974	-0.183163	-0.171985
44	0.645491	0.41216	0.265605	0.281771	0.217401	0.158467		0.46305	0.294	0.245	0.16905	0.1421	0.1323		0.182441	0.11816	0.0206053	0.112721	0.075301	0.026167		0.393998	0.401904	0.0841033	0.666793	0.529916	0.197785
56	0.509705	0.266617	0.208597	0.18352	0.174066	0.177276		0.205172	0.244046	0.14119	0.149441	0.159795	0.154264		0.304533	0.0225704	0.0674065	0.0340781	0.0142713	0.023012		1.48428	0.092484	0.477415	0.228037	0.0893099	0.149173
56	0.518709	0.21388	0.163964	0.23714	0.227659	0.202421		0.205172	0.244046	0.14119	0.149441	0.159795	0.154264		0.313537	-0.0301667	0.0227736	0.0876984	0.0678645	0.0481565		1.52816	-0.12361	0.161297	0.586841	0.424697	0.312169
56	0.174008	0.270063	0.287747	0.238669	0.258014	0.233688		0.205172	0.244046	0.14119	0.149441	0.159795	0.154264		-0.0311639	0.0260172	0.146557	0.0892279	0.0982186	0.0794235		-0.151892	0.106608	1.03801	0.597076	0.614654	0.514854
56	0.55656	0.302536	0.213451	0.138395	0.161902	0.116373		0.205172	0.244046	0.14119	0.149441	0.159795	0.154264		0.351388	0.0584895	0.0722609	-0.0110463	0.00210717	-0.0378916		1.71265	0.239666	0.511797	-0.073917	0.0131867	-0.245628

## Sheet: TP
	0-10	10-20	20-40	40-60	60-80	80-100		0-10	10-20	20-40	40-60	60-80	80-100	变化量	0-10	10-20	20-40	40-60	60-80	80-100	变化率	0-10	10-20	20-40	40-60	60-80	80-100
10a-1	0.998256	0.916175	0.88126	0.935292	0.889849	1.04107		1.57285	1.74625	1.2489	1.83099	1.51451	0.517688		-0.574596	-0.830078	-0.367636	-0.895703	-0.624658	0.523383		-0.365321	-0.475348	-0.294369	-0.489189	-0.41245	1.011
10a-2	1.00441	1.01739	0.981255	1.07776	0.881595	1.0088		1.57285	1.74625	1.2489	1.83099	1.51451	0.517688		-0.568439	-0.728866	-0.267641	-0.753235	-0.632912	0.491109		-0.361407	-0.417388	-0.214302	-0.41138	-0.4179	0.948658
10a-3	0.950192	1.00932	0.987908	0.735447	0.952647	0.912116		1.57285	1.74625	1.2489	1.83099	1.51451	0.517688		-0.62266	-0.736933	-0.260988	-1.09555	-0.56186	0.394428		-0.39588	-0.422008	-0.208975	-0.598335	-0.370986	0.761904
10a-4	0.872481	0.791245	1.00844	0.981423	0.914574	0.934407		1.57285	1.74625	1.2489	1.83099	1.51451	0.517688		-0.700371	-0.955008	-0.24046	-0.849572	-0.599933	0.416719		-0.445287	-0.54689	-0.192538	-0.463994	-0.396125	0.804963
10a-5	0.899486	0.914589	0.912131	0.81249	0.728986	0.757918		1.57285	1.74625	1.2489	1.83099	1.51451	0.517688		-0.673366	-0.831664	-0.336765	-1.0185	-0.785521	0.24023		-0.428118	-0.476256	-0.26965	-0.556258	-0.518665	0.464044
20a-S1	0.874575	0.91246	0.840709	0.902108	0.80597	0.779305		1.24286	1.27163	1.25056	1.25198	1.23673	1.22584		-0.368288	-0.359171	-0.409849	-0.349873	-0.430757	-0.44654		-0.296322	-0.282449	-0.327733	-0.279455	-0.348304	-0.364271
20a-S2	0.832834	0.764752	0.955459	0.987734	1.05107	0.962644		1.24286	1.27163	1.25056	1.25198	1.23673	1.22584		-0.410029	-0.506879	-0.295099	-0.264246	-0.185657	-0.2632		-0.329907	-0.398605	-0.235974	-0.211063	-0.15012	-0.214709
20a-S3	0.98126	1.10459	1.13317	1.11266	1.10283	1.08884		1.24286	1.27163	1.25056	1.25198	1.23673	1.22584		-0.261604	-0.167039	-0.117383	-0.139319	-0.133896	-0.137009		-0.210485	-0.131358	-0.0938648	-0.111279	-0.108266	-0.111767
20a-S4	1.20688	1.19248	1.16756	1.19054	1.08457	1.25897		1.24286	1.27163	1.25056	1.25198	1.23673	1.22584		-0.0359834	-0.0791489	-0.082998	-0.0614412	-0.152155	0.0331236		-0.028952	-0.0622421	-0.0663688	-0.0490752	-0.12303	0.027021
30a-1	1.17356	1.18143	1.12127	1.13617	1.25126	1.24669		0.523818	0.632079	0.470146	0.414807	0.457323	0.420057		0.649744	0.549353	0.651127	0.721366	0.793933	0.826635		1.2404	0.86912	1.38495	1.73904	1.73605	1.96791
30a-新	0.900932	1.15446	1.21727	1.22413	1.17919	1.21602		0.523818	0.632079	0.470146	0.414807	0.457323	0.420057		0.377114	0.52238	0.747123	0.809319	0.721866	0.795962		0.719933	0.826448	1.58913	1.95107	1.57846	1.89489
万1	1.24041	1.62232	1.7867	1.05503	1.17812	1.3117		0.2	0.2	0.166667	0.133333	0.133333	0.1		1.04041	1.42232	1.62004	0.921698	1.04479	1.2117		5.20207	7.11158	9.72022	6.91273	7.8359	12.117
万2	1.80889	1.97475	1.49875	1.98539	1.91025	1.98297		0.2	0.2	0.166667	0.133333	0.133333	0.1		1.60889	1.77475	1.33208	1.85206	1.77691	1.88297		8.04447	8.87374	7.99248	13.8904	13.3268	18.8297
万3	1.38103	1.67305	1.17823	1.39409	1.25311	1.51885		0.2	0.2	0.166667	0.133333	0.133333	0.1		1.18103	1.47305	1.01157	1.26076	1.11978	1.41885		5.90513	7.36526	6.0694	9.45571	8.39835	14.1885
万4	1.98295	1.33261	1.67315	1.55785	1.59751	1.24763		0.2	0.2	0.166667	0.133333	0.133333	0.1		1.78295	1.13261	1.50649	1.42451	1.46417	1.14763		8.91475	5.66304	9.03892	10.6839	10.9813	11.4763
万5	1.47049	1.09315	1.46337	1.21176	1.40204	0.995073		0.2	0.2	0.166667	0.133333	0.133333	0.1		1.27049	0.893145	1.2967	1.07842	1.26871	0.895073		6.35244	4.46573	7.78022	8.08817	9.5153	8.95073
60a-1	1.03407	1.03055	0.951954	0.977397	0.694058	0.84916		0.845018	0.293709	0.319261	0.409142	0.373791	0.508925		0.189052	0.736838	0.632692	0.568255	0.320268	0.340235		0.223725	2.50874	1.98174	1.38889	0.856811	0.668536
60a-2	0.927246	0.926538	0.946009	1.12672	1.09724	1.08144		0.845018	0.293709	0.319261	0.409142	0.373791	0.508925		0.0822275	0.63283	0.626748	0.717577	0.723446	0.57252		0.0973086	2.15462	1.96312	1.75386	1.93543	1.12496
60a-3	1.04321	1.09865	1.10954	1.06935	1.0611	1.06339		0.845018	0.293709	0.319261	0.409142	0.373791	0.508925		0.198194	0.804941	0.790283	0.660208	0.687313	0.554462		0.234544	2.74061	2.47535	1.61364	1.83877	1.08948
60a-5	0.880395	0.94073	0.820545	0.839144	0.921259	1.25478		0.845018	0.293709	0.319261	0.409142	0.373791	0.508925		0.0353767	0.647022	0.501284	0.430001	0.547469	0.745852		0.0418651	2.20294	1.57014	1.05098	1.46464	1.46554

## Sheet: TK
	0-10	10-20	20-40	40-60	60-80	80-100		0-10	10-20	20-40	40-60	60-80	80-100	变化量	0-10	10-20	20-40	40-60	60-80	80-100	变化率	0-10	10-20	20-40	40-60	60-80	80-100
10a-1	20.0922	17.2484	19.4038	20.0542	17.8053	16.8564		21.782	20.2888	20.1743	18.9114	20.501	20.9438		-1.68974	-3.04041	-0.770439	1.14283	-2.69571	-4.08736		-0.0775751	-0.149857	-0.0381892	0.060431	-0.131492	-0.195159
10a-2	20.9951	20.7927	19.2802	20.9416	19.2449	17.127		21.782	20.2888	20.1743	18.9114	20.501	20.9438		-0.786905	0.503978	-0.894085	2.03017	-1.25603	-3.81673		-0.0361264	0.0248403	-0.0443181	0.107352	-0.0612668	-0.182237
10a-3	18.2283	19.37	17.949	19.3279	18.2837	17.92		21.782	20.2888	20.1743	18.9114	20.501	20.9438		-3.55361	-0.918757	-2.22525	0.41648	-2.21726	-3.02375		-0.163145	-0.045284	-0.110301	0.0220227	-0.108154	-0.144375
10a-4	15.1554	18.1736	19.7994	18.8658	17.2319	15.2808		21.782	20.2888	20.1743	18.9114	20.501	20.9438		-6.62652	-2.1152	-0.374923	-0.0455594	-3.26904	-5.66301		-0.30422	-0.104255	-0.0185842	-0.0024091	-0.159458	-0.270391
10a-5	18.5674	19.1904	18.6528	18.6187	17.2976	14.5814		21.782	20.2888	20.1743	18.9114	20.501	20.9438		-3.21453	-1.09841	-1.52147	-0.292657	-3.20341	-6.36241		-0.147578	-0.0541389	-0.0754164	-0.0154752	-0.156257	-0.303785
20a-S1	17.2286	19.1155	18.3687	15.228	16.1709	18.3145		15.6695	21.3539	18.6313	19.036	17.3748	18.462		1.55905	-2.2384	-0.262576	-3.80798	-1.20385	-0.147522		0.0994961	-0.104824	-0.0140933	-0.200041	-0.0692872	-0.00799057
20a-S2	21.8798	22.8972	22.739	22.8117	25.03	23.5205		15.6695	21.3539	18.6313	19.036	17.3748	18.462		6.21027	1.54327	4.1077	3.77571	7.65525	5.05849		0.396329	0.072271	0.220473	0.198346	0.440595	0.273995
20a-S3	18.8889	19.9927	17.3149	21.4267	25.4316	23.1939		15.6695	21.3539	18.6313	19.036	17.3748	18.462		3.21938	-1.36128	-1.31635	2.39073	8.05685	4.73185		0.205455	-0.0637484	-0.0706526	0.12559	0.463709	0.256302
20a-S4	20.9236	18.6892	20.3122	18.2924	19.9612	21.8726		15.6695	21.3539	18.6313	19.036	17.3748	18.462		5.2541	-2.66474	1.68098	-0.743633	2.58639	3.41055		0.335308	-0.124789	0.0902234	-0.0390646	0.148859	0.184733
30a-1	22.2534	25.0223	26.6159	26.2283	24.6327	23.6355		24.5733	21.365	23.2311	21.4761	23.1403	33.9188		-2.31996	3.6573	3.38473	4.75214	1.49248	-10.2833		-0.0944098	0.171182	0.145698	0.221275	0.0644971	-0.303174
30a-新	29.6859	26.6905	27.7968	24.9756	27.9192	28.95		24.5733	21.365	23.2311	21.4761	23.1403	33.9188		5.11252	5.32542	4.56567	3.49945	4.77893	-4.96875		0.208052	0.249259	0.196532	0.162946	0.20652	-0.14649
万1	18.8346	17.7628	16.3298	17.9368	19.3236	17.6933		22.1	22.2	22.4333	22.4	21.7667	22.9667		-3.26539	-4.43725	-6.10352	-4.46324	-2.44305	-5.27333		-0.147755	-0.199876	-0.272074	-0.199252	-0.112238	-0.229608
万2	17.3043	16.598	13.8184	19.114	16.8677	16.1392		22.1	22.2	22.4333	22.4	21.7667	22.9667		-4.79567	-5.602	-8.61498	-3.28602	-4.89892	-6.82748		-0.216998	-0.252342	-0.384026	-0.146697	-0.225065	-0.297278
万3	20.6116	19.7544	19.4533	18.8095	17.7141	17.462		22.1	22.2	22.4333	22.4	21.7667	22.9667		-1.48839	-2.44557	-2.98003	-3.59051	-4.05258	-5.50469		-0.0673479	-0.110161	-0.132839	-0.160291	-0.186183	-0.239682
万4	15.8435	20.4907	18.5723	21.1073	19.562	18.8222		22.1	22.2	22.4333	22.4	21.7667	22.9667		-6.25651	-1.7093	-3.86099	-1.29268	-2.2047	-4.14443		-0.2831	-0.0769954	-0.172109	-0.0577089	-0.101288	-0.180454
万5	15.779	17.7741	14.8219	16.6387	15.3722	18.0212		22.1	22.2	22.4333	22.4	21.7667	22.9667		-6.32101	-4.42585	-7.61142	-5.76133	-6.39446	-4.94548		-0.286018	-0.199363	-0.339291	-0.257202	-0.293773	-0.215333
60a-1	11.3468	17.009	16.8463	14.8798	14.7849	12.7233		35.7946	37.8008	30.8986	28.5495	18.604	19.7452		-24.4478	-20.7918	-14.0522	-13.6697	-3.81911	-7.02193		-0.683003	-0.550035	-0.454786	-0.478806	-0.205284	-0.355626
60a-2	14.2987	16.0755	15.651	15.1203	17.9034	17.9344		35.7946	37.8008	30.8986	28.5495	18.604	19.7452		-21.4959	-21.7254	-15.2475	-13.4292	-0.700617	-1.81086		-0.600534	-0.574732	-0.49347	-0.470384	-0.0376595	-0.0917115
60a-3	14.7355	17.3773	16.3961	16.6754	16.3888	12.7505		35.7946	37.8008	30.8986	28.5495	18.604	19.7452		-21.059	-20.4236	-14.5024	-11.8741	-2.21514	-6.99474		-0.58833	-0.540294	-0.469356	-0.415913	-0.119068	-0.354249
60a-5	14.9493	12.2694	15.371	16.4265	14.9025	14.4278		35.7946	37.8008	30.8986	28.5495	18.604	19.7452		-20.8452	-25.5315	-15.5275	-12.123	-3.7015	-5.31745		-0.582357	-0.67542	-0.502532	-0.424631	-0.198963	-0.269303

## Sheet: pH
	林龄	0-10	10-20	20-40	40-60	60-80	80-100		0-10	10-20	20-40	40-60	60-80	80-100	变化量	0-10	10-20	20-40	40-60	60-80	80-100	变化率	0-10	10-20	20-40	40-60	60-80	80-100
10a-1	13	6.12	6.69	7.17	7.42	7.12	7.36		6.04	6.48667	6.69667	6.73667	6.96333	6.92		0.08	0.203333	0.473333	0.683333	0.156667	0.44		0.013245	0.0313464	0.0706819	0.101435	0.0224988	0.0635838
10a-2	13	6.08	6.33	6.9	7.1	7.32	7.33		6.04	6.48667	6.69667	6.73667	6.96333	6.92		0.04	-0.156667	0.203333	0.363333	0.356667	0.41		0.00662252	-0.0241521	0.0303634	0.0539337	0.0512207	0.0592486
10a-3	13	6.23	5.97	6.25	6.59	6.78	6.94		6.04	6.48667	6.69667	6.73667	6.96333	6.92		0.19	-0.516667	-0.446667	-0.146667	-0.183333	0.02		0.031457	-0.0796506	-0.0666999	-0.0217714	-0.0263284	0.00289017
10a-4	13	6.17	6.13	6.51	6.7	6.7	7.07		6.04	6.48667	6.69667	6.73667	6.96333	6.92		0.13	-0.356667	-0.186667	-0.0366667	-0.263333	0.15		0.0215232	-0.0549846	-0.0278746	-0.00544285	-0.0378171	0.0216763
10a-5	13	5.99	5.85	6.43	6.76	6.76	6.85		6.04	6.48667	6.69667	6.73667	6.96333	6.92		-0.05	-0.636667	-0.266667	0.0233333	-0.203333	-0.07		-0.00827815	-0.0981501	-0.0398208	0.00346363	-0.0292006	-0.0101156
20a-S1	25	5.72	5.93	6.26	6.4	6.82	6.59		5.68333	6.23333	6.72333	6.87	6.93	6.93667		0.0366667	-0.303333	-0.463333	-0.47	-0.11	-0.346667		0.00645161	-0.0486631	-0.0689142	-0.0684134	-0.015873	-0.049976
20a-S2	25	5.61	6.09	6.48	6.73	6.82	6.95		5.68333	6.23333	6.72333	6.87	6.93	6.93667		-0.0733333	-0.143333	-0.243333	-0.14	-0.11	0.0133333		-0.0129032	-0.0229947	-0.0361924	-0.0203785	-0.015873	0.00192215
20a-S3	25	5.81	6.09	6.48	6.73	6.82	6.95		5.68333	6.23333	6.72333	6.87	6.93	6.93667		0.126667	-0.143333	-0.243333	-0.14	-0.11	0.0133333		0.0222874	-0.0229947	-0.0361924	-0.0203785	-0.015873	0.00192215
20a-S4	25	5.83	6.1	6.36	6.58	6.03	6.64		5.68333	6.23333	6.72333	6.87	6.93	6.93667		0.146667	-0.133333	-0.363333	-0.29	-0.9	-0.296667		0.0258065	-0.0213904	-0.0540407	-0.0422125	-0.12987	-0.0427679
30a-1	27	5.63	6.02	6.38	6.53	6.58	6.66		5.83	6.32	6.48333	6.56667	6.66	6.70667		-0.2	-0.3	-0.103333	-0.0366667	-0.08	-0.0466667		-0.0343053	-0.0474684	-0.0159383	-0.00558376	-0.012012	-0.00695825
30a-新	27	6	6.48	6.67	6.69	6.77	6.78		5.83	6.32	6.48333	6.56667	6.66	6.70667		0.17	0.16	0.186667	0.123333	0.11	0.0733333		0.0291595	0.0253165	0.0287918	0.0187817	0.0165165	0.0109344
万1	44	5.43333	5.90667	6.60667	6.86	6.94667	7.04		5.97	6.45	6.5	6.5	6.5	6.45		-0.536667	-0.543333	0.106667	0.36	0.446667	0.59		-0.0898939	-0.0842377	0.0164103	0.0553846	0.0687179	0.0914729
万2	44	5.89667	6.35	6.74667	6.87667	7.01	7.02667		5.97	6.45	6.5	6.5	6.5	6.45		-0.0733333	-0.1	0.246667	0.376667	0.51	0.576667		-0.0122836	-0.0155039	0.0379487	0.0579487	0.0784615	0.0894057
万3	44	5.78333	5.49333	6.39333	6.77	6.84333	6.99333		5.97	6.45	6.5	6.5	6.5	6.45		-0.186667	-0.956667	-0.106667	0.27	0.343333	0.543333		-0.0312674	-0.14832	-0.0164103	0.0415385	0.0528205	0.0842377
万4	44	5.31333	5.91667	6.53333	6.69333	6.90667	7.13667		5.97	6.45	6.5	6.5	6.5	6.45		-0.656667	-0.533333	0.0333333	0.193333	0.406667	0.686667		-0.109994	-0.0826873	0.00512821	0.0297436	0.0625641	0.10646
万5	44	5.55	6.24	6.83	7.07	7.00667	7.27333		5.97	6.45	6.5	6.5	6.5	6.45		-0.42	-0.21	0.33	0.57	0.506667	0.823333		-0.0703518	-0.0325581	0.0507692	0.0876923	0.0779487	0.127649
60a-1	56	5.34	5.71	6.39667	6.78667	6.93333	7.02		6.11333	6.32333	6.23333	6.26	6.23333	6.26		-0.773333	-0.613333	0.163333	0.526667	0.7	0.76		-0.126499	-0.0969953	0.0262032	0.0841321	0.112299	0.121406
60a-2	56	5.40667	5.54667	6.04667	6.17	6.70333	6.86333		6.11333	6.32333	6.23333	6.26	6.23333	6.26		-0.706667	-0.776667	-0.186667	-0.09	0.47	0.603333		-0.115594	-0.122826	-0.0299465	-0.014377	0.0754011	0.0963791
60a-3	56	5.59667	5.80667	6.35667	6.46	6.59	6.38333		6.11333	6.32333	6.23333	6.26	6.23333	6.26		-0.516667	-0.516667	0.123333	0.2	0.356667	0.123333		-0.0845147	-0.081708	0.0197861	0.0319489	0.0572193	0.0197018
60a-5	56	5.91	6.14	6.36333	6.61	6.79667	6.84667		6.11333	6.32333	6.23333	6.26	6.23333	6.26		-0.203333	-0.183333	0.13	0.35	0.563333	0.586667		-0.0332606	-0.0289931	0.0208556	0.0559105	0.0903743	0.0937167

## Sheet: W
	0-10	10-20	20-40	40-60	60-80	80-100		0-10	10-20	20-40	40-60	60-80	80-100	变化量	0-10	10-20	20-40	40-60	60-80	80-100	变化率	0-10	10-20	20-40	40-60	60-80	80-100
10a-1	0.0202584	0.0286896	0.0410453	0.0306913	0.0394002	0.0579961		0.0310264	0.0166978	0.0138163	0.0144926	0.019854	0.0265983		-0.0107681	0.0119918	0.0272289	0.0161987	0.0195461	0.0313978		-0.347061	0.718171	1.97078	1.11772	0.984493	1.18044
10a-2	0.0708359	0.0356096	0.0388208	0.136563	0.0339587	0.114426		0.0310264	0.0166978	0.0138163	0.0144926	0.019854	0.0265983		0.0398094	0.0189118	0.0250045	0.122071	0.0141047	0.0878276		1.28308	1.1326	1.80978	8.42295	0.71042	3.302
10a-3	0.0378349	0.0337596	0.0400328	0.0179984	0.024764	0.0206012		0.0310264	0.0166978	0.0138163	0.0144926	0.019854	0.0265983		0.0068084	0.0170618	0.0262165	0.00350573	0.00490996	-0.00599704		0.219439	1.0218	1.8975	0.241897	0.247303	-0.225467
10a-4	0.0380912	0.0367961	0.0309583	0.0402753	0.0401086	0.0429535		0.0310264	0.0166978	0.0138163	0.0144926	0.019854	0.0265983		0.00706475	0.0200983	0.0171419	0.0257827	0.0202545	0.0163553		0.227701	1.20365	1.2407	1.77902	1.02017	0.6149
10a-5	0.0339409	0.0396662	0.0632487	0.0724044	0.0577857	0.0589942		0.0310264	0.0166978	0.0138163	0.0144926	0.019854	0.0265983		0.00291447	0.0229684	0.0494323	0.0579118	0.0379316	0.0323959		0.0939349	1.37554	3.57782	3.99594	1.91053	1.21797
20a-S1	0.0423716	0.049274	0.0464678	0.0316555	0.0143788	0.0252858		0.0204997	0.0326504	0.0403595	0.027105	0.0295396	0.0321706		0.0218719	0.0166236	0.00610833	0.00455048	-0.0151608	-0.00688484		1.06694	0.509139	0.151348	0.167883	-0.513238	-0.21401
20a-S2	0.0423716	0.049274	0.0464678	0.0316555	0.0143788	0.0252858		0.0204997	0.0326504	0.0403595	0.027105	0.0295396	0.0321706		0.0218719	0.0166236	0.00610833	0.00455049	-0.0151608	-0.00688484		1.06694	0.509139	0.151348	0.167884	-0.513238	-0.21401
20a-S3	0.0665097	0.0513653	0.0463363	0.028965	0.0461235	0.0468183		0.0204997	0.0326504	0.0403595	0.027105	0.0295396	0.0321706		0.04601	0.0187149	0.0059768	0.00185999	0.0165839	0.0146477		2.24443	0.573191	0.148089	0.0686215	0.561413	0.455312
20a-S4	0.0308531	0.0151382	0.0210373	0.0159028	0.020277	0.0121163		0.0204997	0.0326504	0.0403595	0.027105	0.0295396	0.0321706		0.0103535	-0.0175122	-0.0193222	-0.0112022	-0.00926256	-0.0200543		0.505056	-0.536356	-0.478752	-0.41329	-0.313564	-0.623373
30a-1	0.0660961	0.0311984	0.0278558	0.0256529	0.0291297	0.0272288		0.0169667	0.02239	0.0261444	0.0275432	0.0294532	0.0350894		0.0491294	0.00880837	0.00171134	-0.00189031	-0.000323517	-0.00786057		2.89563	0.393407	0.0654572	-0.0686308	-0.0109841	-0.224016
30a-新	0.0323474	0.0264952	0.00414444	0.0167067	0.0187023	0.015142		0.0169667	0.02239	0.0261444	0.0275432	0.0294532	0.0350894		0.0153807	0.00410524	-0.022	-0.0108365	-0.010751	-0.0199474		0.906522	0.183352	-0.841479	-0.393436	-0.365018	-0.568473
万1	0.0221986	0.0182856	0.0194228	0.017034	0.0105101	0.0081259		0.0204362	0.0197654	0.0159079	0.0181989	0.0214255	0.0270487		0.0017624	-0.00147977	0.00351489	-0.00116489	-0.0109154	-0.0189228		0.0862394	-0.0748669	0.220952	-0.0640089	-0.509458	-0.699583
万2	0.013789	0.0214893	0.0161174	0.0111493	0.00895335	0.0326368		0.0204362	0.0197654	0.0159079	0.0181989	0.0214255	0.0270487		-0.00664716	0.00172389	0.000209492	-0.00704957	-0.0124721	0.00558808		-0.325265	0.0872177	0.013169	-0.387362	-0.582116	0.206593
万3	0.0141813	0.0128139	0.0100819	0.0120506	0.0200153	0.0130399		0.0204362	0.0197654	0.0159079	0.0181989	0.0214255	0.0270487		-0.00625481	-0.00695146	-0.00582603	-0.00614827	-0.00141012	-0.0140088		-0.306066	-0.351699	-0.366234	-0.337837	-0.0658153	-0.51791
万4	0.0177926	0.0139285	0.0155823	0.0139281	0.0112089	0.0106685		0.0204362	0.0197654	0.0159079	0.0181989	0.0214255	0.0270487		-0.00264358	-0.00583691	-0.000325682	-0.00427086	-0.0102166	-0.0163802		-0.129358	-0.29531	-0.0204729	-0.234676	-0.476843	-0.605581
万5	0.0155442	0.0168868	0.0128965	0.0115073	0.0240633	0.00785603		0.0204362	0.0197654	0.0159079	0.0181989	0.0214255	0.0270487		-0.00489191	-0.00287857	-0.00301144	-0.00669165	0.00263789	-0.0191927		-0.239375	-0.145637	-0.189304	-0.367695	0.123119	-0.70956
60a-1	0.0323417	0.0082342	0.00501627	0.0971556	0.100245	0.0351762		0.0330573	0.0356887	0.0325253	0.0337986	0.0301053	0.0422451		-0.000715563	-0.0274545	-0.027509	0.0633571	0.0701394	-0.00706889		-0.0216461	-0.769277	-0.845773	1.87455	2.3298	-0.167331
60a-2	0.0894295	0.0414576	0.0310896	0.0239546	0.0704625	0.0469255		0.0330573	0.0356887	0.0325253	0.0337986	0.0301053	0.0422451		0.0563722	0.00576883	-0.00143572	-0.00984399	0.0403572	0.00468037		1.70529	0.161643	-0.0441415	-0.291255	1.34054	0.110791
60a-3	0.0535643	0.0361725	0.02433	0.0495308	0.0431055	0.0453513		0.0330573	0.0356887	0.0325253	0.0337986	0.0301053	0.0422451		0.020507	0.000483786	-0.00819529	0.0157322	0.0130003	0.00310621		0.620348	0.0135557	-0.251967	0.465469	0.431827	0.0735283
60a-5	0.0762718	0.0458119	0.0307578	0.0314842	0.0269246	0.0349383		0.0330573	0.0356887	0.0325253	0.0337986	0.0301053	0.0422451		0.0432145	0.0101232	-0.00176745	-0.00231439	-0.00318062	-0.00730682		1.30726	0.283652	-0.0543407	-0.0684761	-0.10565	-0.172963

## Sheet: FS
	0-10	10-20	20-40	40-60	60-80	80-100		0-10	10-20	20-40	40-60	60-80	80-100	变化量	0-10	10-20	20-40	40-60	60-80	80-100	变化率	0-10	10-20	20-40	40-60	60-80	80-100
10a-1	1.86826	1.55779	2.79511	4.72479	5.18932	3.85374		1.64892	1.11439	0.874639	0.610655	0.67919	0.688439		0.219341	0.443398	1.92047	4.11414	4.51013	3.1653		0.133021	0.397882	2.19573	6.73725	6.64046	4.5978
10a-2	7.41675	4.8712	5.72912	6.7698	6.42031	3.85655		1.64892	1.11439	0.874639	0.610655	0.67919	0.688439		5.76783	3.7568	4.85448	6.15914	5.74112	3.16811		3.49794	3.37116	5.55027	10.0861	8.45288	4.60187
10a-3	4.10043	4.48021	3.97466	1.63893	1.22419	1.51596		1.64892	1.11439	0.874639	0.610655	0.67919	0.688439		2.4515	3.36581	3.10003	1.02828	0.545004	0.827525		1.48673	3.02031	3.54435	1.6839	0.802432	1.20203
10a-4	7.96955	8.13944	4.37749	6.60492	6.22118	3.75069		1.64892	1.11439	0.874639	0.610655	0.67919	0.688439		6.32063	7.02504	3.50285	5.99426	5.54199	3.06226		3.83319	6.30391	4.00491	9.81612	8.15969	4.44812
10a-5	12.3739	9.76911	8.05974	15.6239	11.5632	6.95901		1.64892	1.11439	0.874639	0.610655	0.67919	0.688439		10.725	8.65472	7.1851	15.0132	10.884	6.27057		6.50425	7.7663	8.21494	24.5855	16.025	9.10839
20a-S1	3.17735	1.7999	1.06847	0.466097	0.812421	0.632712		1.17594	0.490483	0.104025	0.076159	0.182005	0.102418		2.00142	1.30941	0.964442	0.389938	0.630416	0.530294		1.70198	2.66964	9.27128	5.12005	3.46373	5.17776
20a-S2	7.1574	3.08912	4.3941	2.52679	2.24212	1.33523		1.17594	0.490483	0.104025	0.076159	0.182005	0.102418		5.98146	2.59863	4.29007	2.45063	2.06012	1.23281		5.08656	5.29811	41.2409	32.1778	11.319	12.0371
20a-S3	9.93957	5.37953	3.60067	2.39561	3.39275	2.99132		1.17594	0.490483	0.104025	0.076159	0.182005	0.102418		8.76364	4.88904	3.49664	2.31945	3.21075	2.8889		7.45248	9.96781	33.6136	30.4553	17.641	28.2071
20a-S4	1.3972	1.01792	0.507162	0.750342	1.41983	0.834034		1.17594	0.490483	0.104025	0.076159	0.182005	0.102418		0.221261	0.527433	0.403137	0.674183	1.23783	0.731616		0.188158	1.07533	3.87539	8.8523	6.80106	7.14346
30a-1	7.17043	1.00383	0.960095	0.851364	1.19851	0.957763		1.17594	0.490483	0.104025	0.076159	0.182005	0.102418		5.9945	0.513348	0.856071	0.775205	1.01651	0.855345		5.09764	1.04662	8.22949	10.1788	5.58506	8.35155
30a-新	4.00538	1.16633	0.552103	0.350552	0.351405	0.469839		1.17594	0.490483	0.104025	0.076159	0.182005	0.102418		2.82944	0.675848	0.448078	0.274393	0.1694	0.367421		2.40612	1.37792	4.30742	3.6029	0.930742	3.58748
万1	10.9609	7.19495	0.698997	0.928012	0.337773	0.226162		0.985128	0.846992	0.664288	0.691422	0.703267	0.837842		9.97581	6.34796	0.0347082	0.23659	-0.365495	-0.611679		10.1264	7.49471	0.0522486	0.342178	-0.519709	-0.730065
万2	10.0158	6.4662	0.622204	0.437611	0.273843	0.209697		0.985128	0.846992	0.664288	0.691422	0.703267	0.837842		9.03063	5.6192	-0.0420848	-0.253811	-0.429425	-0.628145		9.16696	6.6343	-0.0633532	-0.367086	-0.610614	-0.749718
万3	4.73603	6.02819	0.881032	0.929469	0.851805	0.947645		0.985128	0.846992	0.664288	0.691422	0.703267	0.837842		3.7509	5.1812	0.216743	0.238047	0.148537	0.109803		3.80753	6.11717	0.326279	0.344286	0.21121	0.131055
万4	8.15248	5.11932	0.704361	0.474846	0.316372	0.171915		0.985128	0.846992	0.664288	0.691422	0.703267	0.837842		7.16735	4.27233	0.0400721	-0.216576	-0.386895	-0.665926		7.27555	5.04412	0.0603233	-0.313233	-0.55014	-0.794812
万5	5.55939	5.78995	0.593361	0.481894	0.541052	0.602143		0.985128	0.846992	0.664288	0.691422	0.703267	0.837842		4.57426	4.94296	-0.0709276	-0.209528	-0.162215	-0.235698		4.64332	5.83589	-0.106772	-0.30304	-0.230659	-0.281316
60a-1	14.311	4.84375	0.431358	0.51923	0.553808	0.718526		1.16962	1.1723	1.08229	0.886558	0.693729	0.66671		13.1414	3.67144	-0.65093	-0.367329	-0.139921	0.0518165		11.2356	3.13182	-0.601439	-0.414331	-0.201695	0.0777197
60a-2	12.7773	5.55204	0.790555	0.707542	0.421588	0.546951		1.16962	1.1723	1.08229	0.886558	0.693729	0.66671		11.6076	4.37974	-0.291733	-0.179016	-0.272141	-0.119759		9.92423	3.73602	-0.269552	-0.201922	-0.392288	-0.179626
60a-3	9.55834	4.60663	0.6902	0.709867	0.602176	0.78737		1.16962	1.1723	1.08229	0.886558	0.693729	0.66671		8.38872	3.43433	-0.392088	-0.176691	-0.0915529	0.120661		7.17214	2.92956	-0.362277	-0.1993	-0.131972	0.180979
60a-5	11.6938	6.45666	0.559526	0.685888	0.502955	0.375037		1.16962	1.1723	1.08229	0.886558	0.693729	0.66671		10.5241	5.28435	-0.522762	-0.20067	-0.190775	-0.291673		8.99789	4.50767	-0.483016	-0.226348	-0.274999	-0.437481

## Sheet: CS
	0-10	10-20	20-40	40-60	60-80	80-100		0-10	10-20	20-40	40-60	60-80	80-100	变化量	0-10	10-20	20-40	40-60	60-80	80-100	变化率	0-10	10-20	20-40	40-60	60-80	80-100
10a-1	98.1317	98.4422	97.2049	95.2752	94.8107	96.1463		98.3511	98.8856	99.1254	99.3893	99.3208	99.3116		-0.219341	-0.443398	-1.92047	-4.11414	-4.51013	-3.1653		-0.00223018	-0.00448395	-0.0193741	-0.0413941	-0.0454098	-0.0318725
10a-2	92.5832	95.1288	94.2709	93.2302	93.5797	96.1435		98.3511	98.8856	99.1254	99.3893	99.3208	99.3116		-5.76783	-3.7568	-4.85448	-6.15914	-5.74112	-3.16811		-0.0586453	-0.0379914	-0.0489731	-0.0619699	-0.0578038	-0.0319007
10a-3	95.8996	95.5198	96.0253	98.3611	98.7758	98.484		98.3511	98.8856	99.1254	99.3893	99.3208	99.3116		-2.4515	-3.36581	-3.10003	-1.02828	-0.545004	-0.827525		-0.024926	-0.0340374	-0.0312738	-0.010346	-0.00548731	-0.00833261
10a-4	92.0304	91.8606	95.6225	93.3951	93.7788	96.2493		98.3511	98.8856	99.1254	99.3893	99.3208	99.3116		-6.32063	-7.02504	-3.50285	-5.99426	-5.54199	-3.06226		-0.064266	-0.0710421	-0.0353376	-0.0603109	-0.0557988	-0.0308348
10a-5	87.6261	90.2309	91.9403	84.3761	88.4368	93.041		98.3511	98.8856	99.1254	99.3893	99.3208	99.3116		-10.725	-8.65472	-7.1851	-15.0132	-10.884	-6.27057		-0.109048	-0.0875225	-0.072485	-0.151055	-0.109585	-0.0631404
20a-S1	96.8226	98.2001	98.9315	99.5339	99.1876	99.3673		95.6878	96.2503	96.7651	97.2093	96.9992	97.0622		1.1348	1.94983	2.16646	2.32461	2.18835	2.30511		0.0118594	0.0202579	0.0223889	0.0239134	0.0225605	0.0237488
20a-S2	92.8426	96.9109	95.6059	97.4732	97.7579	98.6648		95.6878	96.2503	96.7651	97.2093	96.9992	97.0622		-2.84524	0.660608	-1.15917	0.26391	0.758652	1.6026		-0.0297346	0.00686344	-0.0119792	0.00271486	0.00782122	0.016511
20a-S3	90.0604	94.6205	96.3993	97.6044	96.6072	97.0087		95.6878	96.2503	96.7651	97.2093	96.9992	97.0622		-5.62742	-1.6298	-0.365737	0.395095	-0.391979	-0.0534939		-0.0588102	-0.016933	-0.00377964	0.00406437	-0.00404106	-0.00055113
20a-S4	98.6028	98.9821	99.4928	99.2497	98.5802	99.166		95.6878	96.2503	96.7651	97.2093	96.9992	97.0622		2.91496	2.73181	2.72777	2.04036	1.58094	2.10379		0.0304632	0.0283823	0.0281896	0.0209894	0.0162985	0.0216747
30a-1	92.8296	98.9962	99.0399	99.1486	98.8015	99.0422		98.8239	99.5094	99.896	99.9238	99.818	99.8976		-5.99437	-0.513227	-0.8561	-0.77518	-1.01647	-0.855337		-0.0606571	-0.00515757	-0.00856992	-0.00775771	-0.0101832	-0.00856214
30a-新	95.9946	98.8337	99.4479	99.6494	99.6486	99.5302		98.8239	99.5094	99.896	99.9238	99.818	99.8976		-2.82932	-0.675727	-0.448108	-0.274368	-0.169358	-0.367413		-0.0286299	-0.00679058	-0.00448575	-0.00274577	-0.00169667	-0.00367789
万1	89.0391	92.805	99.301	99.072	99.6622	99.7738		99.0149	99.153	99.3357	99.3086	99.2967	99.1622		-9.97581	-6.34796	-0.0347082	-0.23659	0.365495	0.611679		-0.100751	-0.0640218	-0.000349403	-0.00238237	0.00368083	0.00616847
万2	89.9842	93.5338	99.3778	99.5624	99.7262	99.7903		99.0149	99.153	99.3357	99.3086	99.2967	99.1622		-9.03063	-5.6192	0.0420848	0.253811	0.429425	0.628145		-0.0912048	-0.0566721	0.000423662	0.00255578	0.00432466	0.00633452
万3	95.264	93.9718	99.119	99.0705	99.1482	99.0524		99.0149	99.153	99.3357	99.3086	99.2967	99.1622		-3.7509	-5.1812	-0.216743	-0.238047	-0.148537	-0.109803		-0.0378822	-0.0522546	-0.00218193	-0.00239704	-0.00149589	-0.00110731
万4	91.8475	94.8807	99.2956	99.5252	99.6836	99.8281		99.0149	99.153	99.3357	99.3086	99.2967	99.1622		-7.16735	-4.27233	-0.0400721	0.216576	0.386895	0.665926		-0.0723866	-0.0430883	-0.000403401	0.00218084	0.00389635	0.00671553
万5	94.4406	94.2101	99.4066	99.5181	99.4589	99.3979		99.0149	99.153	99.3357	99.3086	99.2967	99.1622		-4.57426	-4.94296	0.0709276	0.209528	0.162215	0.235698		-0.0461977	-0.0498518	0.000714019	0.00210987	0.00163364	0.0023769
60a-1	85.689	95.1563	99.5686	99.4808	99.4462	99.2815		98.8304	98.8277	98.9177	99.1134	99.3063	99.3333		-13.1414	-3.67144	0.65093	0.367329	0.139921	-0.0518165		-0.132969	-0.03715	0.00658052	0.00370614	0.00140899	-0.000521643
60a-2	87.2227	94.448	99.2094	99.2925	99.5784	99.453		98.8304	98.8277	98.9177	99.1134	99.3063	99.3333		-11.6076	-4.37974	0.291733	0.179016	0.272141	0.119759		-0.11745	-0.0443169	0.00294925	0.00180617	0.00274043	0.00120562
60a-3	90.4417	95.3934	99.3098	99.2901	99.3978	99.2126		98.8304	98.8277	98.9177	99.1134	99.3063	99.3333		-8.38872	-3.43433	0.392088	0.176691	0.0915529	-0.120661		-0.0848799	-0.0347506	0.00396378	0.00178272	0.000921925	-0.00121471
60a-5	88.3062	93.5433	99.4405	99.3141	99.497	99.625		98.8304	98.8277	98.9177	99.1134	99.3063	99.3333		-10.5241	-5.28435	0.522762	0.20067	0.190775	0.291673		-0.106487	-0.0534704	0.00528482	0.00202465	0.00192107	0.0029363

## Sheet: BD
	0-10	10-20	20-40	40-60	60-80	80-100		0-10	10-20	20-40	40-60	60-80	80-100	变化量	0-10	10-20	20-40	40-60	60-80	80-100	变化率	0-10	10-20	20-40	40-60	60-80	80-100
10a-1	1.61962	1.64805	1.59372	1.60897	1.61155	1.61343		1.50402	1.55472	1.52322	1.51382	1.54843	1.56607		0.1156	0.0933333	0.0705	0.09515	0.0631167	0.0473667		0.0768609	0.0600324	0.0462836	0.0628544	0.0407616	0.0302456
10a-2	1.66658	1.6398	1.60958	1.61108	1.67555	1.61548		1.50402	1.55472	1.52322	1.51382	1.54843	1.56607		0.162567	0.0850833	0.0863667	0.0972667	0.127117	0.0494167		0.108088	0.0547259	0.0567002	0.0642526	0.0820937	0.0315546
10a-3	1.61588	1.64668	1.60263	1.63942	1.63928	1.66013		1.50402	1.55472	1.52322	1.51382	1.54843	1.56607		0.111867	0.0919667	0.0794167	0.1256	0.09085	0.0940667		0.0743786	0.0591533	0.0521375	0.0829691	0.0586722	0.0600656
10a-4	1.66658	1.6398	1.60958	1.61108	1.67555	1.61548		1.50402	1.55472	1.52322	1.51382	1.54843	1.56607		0.162567	0.0850833	0.0863667	0.0972667	0.127117	0.0494167		0.108088	0.0547259	0.0567002	0.0642526	0.0820937	0.0315546
10a-5	1.66658	1.6398	1.60958	1.61108	1.67555	1.61548		1.50402	1.55472	1.52322	1.51382	1.54843	1.56607		0.162567	0.0850833	0.0863667	0.0972667	0.127117	0.0494167		0.108088	0.0547259	0.0567002	0.0642526	0.0820937	0.0315546
20a-S1	1.56527	1.6472	1.65258	1.67213	1.63833	1.60885		1.55745	1.62676	1.61847	1.63223	1.59522	1.62025		0.00781667	0.0204417	0.0341167	0.0399	0.0431167	-0.0114		0.00501889	0.0125659	0.0210796	0.024445	0.0270287	-0.00703595
20a-S2	1.44012	1.55047	1.55677	1.55275	1.58723	1.5939		1.55745	1.62676	1.61847	1.63223	1.59522	1.62025		-0.117333	-0.0762917	-0.0617	-0.0794833	-0.00798333	-0.02635		-0.0753368	-0.046898	-0.0381225	-0.0486961	-0.00500454	-0.0162629
20a-S3	1.44175	1.58133	1.57483	1.57005	1.58315	1.59523		1.55745	1.62676	1.61847	1.63223	1.59522	1.62025		-0.1157	-0.045425	-0.0436333	-0.0621833	-0.0120667	-0.0250167		-0.0742881	-0.0279236	-0.0269597	-0.0380971	-0.00756428	-0.01544
20a-S4	1.50303	1.66132	1.63082	1.70573	1.62812	1.66298		1.55745	1.62676	1.61847	1.63223	1.59522	1.62025		-0.054425	0.0345583	0.01235	0.0735	0.0329	0.0427333		-0.0349449	0.0212437	0.00763068	0.0450303	0.0206242	0.0263745
30a-1	1.62718	1.6829	1.6905	1.64228	1.59578	1.59362		1.57308	1.6545	1.62238	1.59002	1.6639	1.66685		0.0541	0.0284	0.0681167	0.0522667	-0.0681167	-0.0732333		0.0343911	0.0171653	0.0419856	0.0328718	-0.040938	-0.0439352
30a-新	1.44187	1.57788	1.6454	1.65788	1.67803	1.66133		1.57308	1.6545	1.62238	1.59002	1.6639	1.66685		-0.131217	-0.0766167	0.0230167	0.0678667	0.0141333	-0.00551667		-0.0834137	-0.046308	0.0141869	0.042683	0.0084941	-0.00330964
万1	1.20754	1.51262	1.42793	1.4586	1.51032	1.54079		1.491	1.5471	1.53908	1.59229	1.55526	1.60591		-0.28346	-0.0344822	-0.111146	-0.133695	-0.0449409	-0.0651241		-0.190114	-0.0222882	-0.0722161	-0.0839636	-0.028896	-0.0405527
万2	1.39465	1.52473	1.55262	1.61612	1.62695	1.63775		1.491	1.5471	1.53908	1.59229	1.55526	1.60591		-0.0963458	-0.0223755	0.0135406	0.0238298	0.0716834	0.0318401		-0.0646183	-0.0144629	0.00879782	0.0149657	0.0460908	0.0198268
万3	1.51253	1.57321	1.58604	1.58132	1.59884	1.56855		1.491	1.5471	1.53908	1.59229	1.55526	1.60591		0.0215271	0.0261118	0.0469621	-0.0109745	0.0435772	-0.0373579		0.014438	0.0168779	0.0305131	-0.00689225	0.0280192	-0.0232627
万4	1.42513	1.54058	1.53566	1.51418	1.54904	1.53465		1.491	1.5471	1.53908	1.59229	1.55526	1.60591		-0.0658646	-0.00651683	-0.00342128	-0.0781105	-0.00622361	-0.0712649		-0.0441748	-0.00421229	-0.00222294	-0.0490553	-0.00400164	-0.0443766
万5	1.19373	1.60245	1.49743	1.55576	1.58457	1.52375		1.491	1.5471	1.53908	1.59229	1.55526	1.60591		-0.297268	0.0553528	-0.0416476	-0.0365347	0.0293019	-0.0821659		-0.199375	0.0357784	-0.0270601	-0.0229447	0.0188405	-0.0511646
60a-1	1.65393	1.67668	1.6644	1.65155	1.6309	1.64592		1.65923	1.66635	1.57968	1.60398	1.62237	1.61448		-0.0053	0.0103333	0.0847167	0.0475667	0.00853333	0.0314333		-0.00319425	0.00620118	0.0536289	0.0296553	0.00525981	0.0194696
60a-2	1.67468	1.62965	1.6438	1.68618	1.66195	1.63462		1.65923	1.66635	1.57968	1.60398	1.62237	1.61448		0.01545	-0.0367	0.0641167	0.0822	0.0395833	0.0201333		0.00931153	-0.0220242	0.0405883	0.0512474	0.0243985	0.0124704
60a-3	1.67233	1.644	1.62667	1.61632	1.59985	1.60208		1.65923	1.66635	1.57968	1.60398	1.62237	1.61448		0.0131	-0.02235	0.0469833	0.0123333	-0.0225167	-0.0124		0.00789521	-0.0134125	0.0297422	0.00768919	-0.0138789	-0.00768048
60a-5	1.65393	1.67668	1.6644	1.65155	1.6309	1.64592		1.65923	1.66635	1.57968	1.60398	1.62237	1.61448		-0.0053	0.0103333	0.0847167	0.0475667	0.00853333	0.0314333		-0.00319425	0.00620118	0.0536289	0.0296553	0.00525981	0.0194696
